# Supplementary material for: Zinc Deficiency Blunts the Effectiveness of Antidepressants in the Olfactory Bulbectomy Model of Depression in Rats
Source: Nutrients. 2022 Jun 30;14(13):2746. doi: 10.3390/nu14132746 (PMC9269062; doi:10.3390/nu14132746)
Supplement: Supplementary file 1 [file nutrients-14-02746-s001.zip]

Archive with 1 entries (1 files):
- nutrients-1757444-supplementary.pdf
